# Supplementary material for: PBMC transcriptomic signatures reflect Trypanosoma cruzi strain diversity and trained immunity in chronically infected macaques
Source: JCI Insight. 2025 Jan 7;10(4):e186003. doi: 10.1172/jci.insight.186003 (PMC11949070; doi:10.1172/jci.insight.186003)
Supplement: Supporting data values [file jciinsight-10-186003-s080.xlsx]

## Sheet: Figure 1
	PCA1	PCA2
Infected	-11.5586	-5.27821
Infected	-9.00426	-6.10311
Infected	-13.5937	-3.48449
Infected	-2.34273	-14.1362
Infected	-6.34476	-4.32593
Infected	-9.893	-9.90659
Infected	-1.93635	-13.0148
Infected	-8.74701	3.63101
Infected	11.5448	-25.3934
Infected	-12.4701	-0.756225
Infected	-9.40003	-0.99314
Infected	-17.7023	9.62843
Infected	18.2004	-30.0028
Infected	-18.3482	10.0352
Infected	-5.62085	-1.90325
Infected	-15.6584	3.07696
Infected	-10.5642	1.4238
Infected	-16.8742	0.712965
Uninfected	9.39803	18.8972
Uninfected	10.1176	0.994163
Uninfected	8.10754	18.0166
Uninfected	10.6975	-6.42629
Uninfected	24.1219	2.94353
Uninfected	24.6023	2.86692
Uninfected	8.94347	6.59296
Uninfected	10.6935	18.7382
Uninfected	14.7557	9.79485
Uninfected	10.9255	-0.13539
Uninfected	7.9505	14.5069

## Sheet: Figure 2
Figure 2A			Figure 2B			Figure 2C
Gene	Log2fold change		Gene	Log2fold change		Gene	Log2fold change
IFNG	1.42591		CXCL10	2.78433		CD1A	1.79567
IL2	2.25e-07		CXCL11	0.333896		CD1C	1.77508
IL12A	-2.13e-06		CXCL12	0.0408209		CD40	6.29e-06
IL18	6.33e-06		CXCL16	-0.992183		CD83	-2.85443
IL10	-1.04734		CXCL3	3.93e-06		TAPBP	0.467891
IL4	2.1e-06		CXCL8	-1.99797		CD84	0.465335
IL13	-7.74e-07		CXCR3	-4.11e-06		CD9	-0.619519
IL24	0.482479		CXCR4	-2.71882		CD93	-1.142
IL1B	-2.1e-05		CXCR5	-1.34318		CD109	0.546687
TNF	-3.59e-06		CXCR6	8.94e-07		CTLA4	-0.9677
IL16	-1.78e-05		CX3CR1	1.80388		CD244	0.945525
IL22	-1.56e-06		CCL15	-6.98e-06		CD3D	-3.24e-05
IL23	-0.765921		CCL16	7.81e-08		CD3G	0.96689
IL6	5.08e-06		CCL22	-3.29092		CD79B	0.647903
TGFB1	-0.855531		CCL23	-5.84e-07		CD4	-1.92e-05
IL17A	-4.68e-07		CCL3	7.03e-07		CD8A	8.56e-06
IL17B	-5.03e-07		CCL4L1	-1.20412		CD200	-9.36e-06
IL21	4.41e-06		CCL5	6.06e-06		CD28	-1.51521
IL15	1.68113		CCL8	9.27e-07		CD276	-1.1318
TGFA	1.45e-07					CD300H	1.48e-06
						CD300LB	1.67126
						CD38	0.422326
						CD40LG	1.55291
						CD44	-0.634367
						CD69	-1.06965
						ICAM1	-1.05892
						CD160	1.25e-05
						KLRG1	1.42359
						IFR4	-1.22827
						TIM3	-1.95543
						FOXP3	-0.467762

## Sheet: Figure 4
Figure 4A				Figure 4B
	PC1	PC2			Up-regulated	Down-regulated
Controller	6.8129	5.5939		Uninf vs Contr	1349	912
Controller	14.0182	3.7327		Uninf vs Progr	1231	985
Controller	6.0212	-7.6198		Contr vs Progr	28	74
Controller	9.0095	-2.3224
Controller	10.063	-5.9987
Controller	10.5118	-6.5322
Controller	11.2096	-3.9089
Controller	11.9818	-6.7738
Controller	12.7729	-2.0443
Progressor	14.075	-16.0721
Progressor	10.52	-2.1212
Progressor	6.4603	-3.0555
Progressor	6.8069	0.3597
Progressor	10.1156	11.0083
Progressor	7.0753	11.5001
Progressor	4.2311	12.8296
Progressor	7.0271	15.4277
Progressor	7.9018	16.5206
Uninfected	-2.9667	-16.7869
Uninfected	-8.3174	-13.3165
Uninfected	-9.65835	3.7197
Uninfected	-10.6463	-2.3374
Uninfected	-16.0842	5.3382
Uninfected	-18.1659	-8.2458
Uninfected	-18.6245	8.8304
Uninfected	-20.0429	0.2665
Uninfected	-20.83	1.3897
Uninfected	-21.5583	-8.3127
Uninfected	-21.8421	6.4655

## Sheet: Figure 5
Figure 5A							Figure 5B			Figure 5C
ID	TcI	TcIV	TcV	TcVI	TcII		Group	DTU number		Group	LDA1	LDA2
KC05	1						Cluster A	1		Cluster A	1.5134	0.95876
GI52	0.711864	0.288136					Cluster A	2		Cluster A	0.31641	0.83979
EP36	0.66	0.34					Cluster A	2		Cluster A	0.10095	0.81838
KA90	0.775194	0.162791			0.0620155		Cluster A	3		Cluster A	1.0739	0.41393
KL57	0.803636	0.178182			0.0181818		Cluster A	3		Cluster A	0.84259	0.74516
ED57	0.781726	0.218274					Cluster B	2		Cluster B	0.60662	0.86864
HN75	0.08	0.92					Cluster B	2		Cluster B	-2.3085	0.57891
JT42	0.267773	0.516588		0.201422	0.014218		Cluster B	4		Cluster B	-2.6611	0.40777
JL71	0.2	0.8					Cluster B	2		Cluster B	-1.81	0.62845
MD12	0.1	0.78	0.12				Cluster B	3		Cluster B	-1.5339	-1.9483
IN54	0.6	0.17	0.05		0.18		Cluster C	4		Cluster C	1.5748	-1.5748
KP37	0.98374	0.0162602					Cluster C	2		Cluster C	1.4458	0.95204
HA67	0.8	0.2					Cluster C	2		Cluster C	0.68254	0.87618
LL64	0.67	0.19	0.1		0.04		Cluster C	4		Cluster C	1.0376	-1.582
JM46	0.536424	0.397351	0.0397351		0.0264901		Cluster C	4		Cluster C	0.027741	-0.26529
JN64	0.22	0.75	0.015		0.015		Cluster C	4		Cluster C	-1.5209	0.21044
IP64	0.707071	0.212121	0.0808081				Cluster C	3		Cluster C	0.76214	-0.86959
JC08	0.45	0.35	0.12	0.05	0.03		Cluster C	5		Cluster C	-0.15009	-2.0585

## Sheet: Figure 6
Figure 6A					Figure 6B
Gene	Cluster A	Cluster B	Cluster C		Gene	Cluster A	Cluster B	Cluster C
IL10	-0.437042	-0.437	-1.212		CD109	1.06807	1.03661	1.53073
IL15	2.51	2.094	2.222		CD14	2.09926	0.128447	-1.08332
IL16	-0.072	0.426	0.193		CD163	1.32915	-1.00385	-1.71851
IL17D	1.779	0.904	1.08		CD163L1	2.64064	-0.189858	0.141115
IL17RA	1.387	1.043	0.543		CD164	0.50337	0.206778	0.936893
IL18	1.439	1.211	1.262		CD177	1.48565	-0.0777291	-1.21434
IL1B	-0.989	-1.543	-1.424		CD1A	2.22092	1.30997	1.57315
IL23	-0.297	-0.432	-0.041		CD1B	0.815165	-0.452391	0.298098
IL24	0.682	1.351	1.29		CD1D	1.32918	0.583792	0.644951
IL4	1.237	3.072	1.35		CD226	0.924277	0.459816	1.54806
IL6	1.269	1.066	1.19		CD300A	1.4995	0.708549	0.0382255
IL7	0.251	0.481	0.901		CD300C	1.43369	0.669829	0.374543
IFNG	1.751	0.77	2.354		CD300E	0.956709	0.134168	-0.0796231
TNF	0.333	0.35	0.733		CD300LF	1.25543	-0.322892	-0.851217
TGFB1	-0.534	0.036	-0.613		CD300LG	-0.336868	0.606989	1.94316
					CD302	1.39767	-0.107507	0.302841
					CD33	1.8497	-0.312749	0.000767187
					CD36	1.58764	-0.806943	-1.33817
					CD3G	1.44229	1.5909	1.72848
					CD4	0.943706	1.53089	0.726958
					CD40	0.388319	1.03107	1.07809
					CD40LG	1.83265	2.49662	2.2351
					CD46	1.51699	0.827412	1.67479
					CD5	0.328305	0.985257	0.0962902
					CD55	0.933779	0.28927	0.74269
					CD58	1.26825	0.450279	1.44618
					CD6	0.194671	0.699411	0.0892179
					CD63	0.77269	0.558161	0.257752
					CD68	0.091919	-0.26744	-0.633464
					CD69	0.158801	-0.347673	0.540238
					CD70	-1.14595	0.369888	-0.0738296
					CD79A	-0.14279	0.325842	0.339911
					CD79B	0.78163	1.24718	1.34337
					CD82	-1.01236	-0.206074	-0.434004
					CD8A	0.737979	0.933079	0.464614
					CD8B	0.92394	0.559074	0.58338
					CD93	0.151975	-0.879886	-1.88455

## Sheet: Figure 8
Figure 8A											Figure 8B
Group	APOD	LTBP1	TIMP1	OSM	TGFB1	OAS2	LGALS3BP	NUCB2			Group	LDA1	LDA2
Uninfected	225	74	3763	2014	47898	459	1840	92			Uninfected	-3.37304	0.644223
Uninfected	177	29	1277	789	8934	113	507	178			Uninfected	-1.34127	-1.62218
Uninfected	1469	88	4984	1245	117736	274	2331	106			Uninfected	-1.05853	-2.56087
Uninfected	266	12	377	129	5842	516	286	523			Uninfected	-0.527025	-1.8294
Uninfected	60	8	129	21	1386	62	67	50			Uninfected	-1.30551	-0.745776
Uninfected	75	17	397	123	3044	119	296	138			Uninfected	-1.1675	-0.841761
Uninfected	285	82	521	81	5919	412	1617	216			Uninfected	-0.571385	0.218685
Uninfected	26	16	3717	2845	78252	445	3303	156			Uninfected	-1.85076	-1.4834
Uninfected	149	40	574	279	4722	224	1427	156			Uninfected	-0.842207	-0.0609931
Uninfected	124	108	583	94	7964	443	1228	398			Uninfected	-0.516701	-0.0648355
Uninfected	1119	113	6995	1359	23879	513	1932	332			Uninfected	-2.74378	-1.0174
Cluster A	2791	567	2478	740	24569	5848	6700	288			Cluster A	-0.693782	4.14909
Cluster A	1175	338	2137	869	28689	1992	5294	619			Cluster A	0.308141	2.60077
Cluster A	44	356	2184	951	20016	1320	2332	950			Cluster A	-0.928503	1.77331
Cluster A	96	11	219	101	2665	194	357	158			Cluster A	-1.30272	-0.423719
Cluster A	767	451	1377	651	19997	2281	3595	727			Cluster A	-0.606452	3.33239
Cluster B	639	494	1568	224	65289	1699	4114	288			Cluster B	1.49221	0.736391
Cluster B	512	77	614	86	6753	1387	2849	308			Cluster B	1.7752	1.54144
Cluster B	1514	701	1143	99	21832	1428	3415	672			Cluster B	2.51348	0.797056
Cluster B	2574	791	1415	550	30009	1229	4532	240			Cluster B	0.0618542	0.68921
Cluster B	807	270	1072	740	18610	1363	3297	340			Cluster B	-0.288008	0.747901
Cluster C	1743	219	1009	238	14613	843	2411	314			Cluster C	0.659901	-1.06874
Cluster C	72	474	1723	207	30525	1049	3593	1015			Cluster C	2.2101	0.162891
Cluster C	1061	455	944	718	24109	2031	3321	1649			Cluster C	2.26073	-0.685899
Cluster C	359	194	284	28	4331	570	1123	395			Cluster C	-0.00809196	-0.506387
Cluster C	3488	978	1270	316	22248	1587	1962	794			Cluster C	3.04622	-1.96963
Cluster C	3735	668	1030	211	19250	936	2265	802			Cluster C	2.20823	-1.08591
Cluster C	4030	858	1141	375	26338	2037	3562	226			Cluster C	2.39375	-0.471116
Cluster C	685	260	178	24	3828	150	721	254			Cluster C	0.195452	-0.955356
